# Supplementary material for: Nudix hydrolase 14 influences plant development and grain chalkiness in rice
Source: Front Plant Sci. 2022 Dec 8;13:1054917. doi: 10.3389/fpls.2022.1054917 (PMC9773146; doi:10.3389/fpls.2022.1054917)
Supplement: Supplementary file 3 [file Table_2.xlsx]

## Sheet: Sheet1
Supplementary Table 4. Summary of reported genes related to grain chalkiness and starch synthesis in the transcriptome profiles.
ID	Gene Symbol	NIP-1_fpkm	NIP-2_fpkm	NIP-3_fpkm	nd14-1_fpkm	nd14-2_fpkm	nd14-3_fpkm	NIP-1_count	NIP-2_count	NIP-3_count	nd14-1_count	nd14-2_count	nd14-3_count	log2FoldChange	pvalue	padj	regulated	chr	start	end	strand	gene_name	gene_description	KEGG	KEGG pathway	NR	Swissprot	KOG	GO	Pfam	TF-Family	TF-Category	TF-Classification
Os01g0179400	SSG4	8.91	8.54	9.42	11.56	12.75	11.15	1068	1001	1095	1389	1405	1242	0.407291	5.61393e-06	7.64356e-05	false	1	4127232	4140631	+	gene:Os01g0179400	gene:Os01g0179400	--	--	XP_015619226.1	--	At2g25660	GO:0048046,apoplast; GO:0005575,cellular_component; GO:0005576,extracellular region	PF04357.13:TamB, inner membrane protein subunit of TAM complex	--	--	--
Os01g0273800	OsYUC9	13.32	14.89	12.12	12.64	8.61	9.68	323	353	285	307	192	218	-0.374467	0.0208087	0.0832445	false	1	9488825	9493964	+	gene:Os01g0273800	gene:Os01g0273800	K11816 indole-3-pyruvate monooxygenase [EC:1.14.13.168] | (RAP-DB) Os01g0273800, YUCCA-LIKE_GENE_9, YUCCA9; FAD-dependent pyridine nucleotide-disulphide oxidoreductase domain containing protein. (A)	ko00380: Tryptophan metabolism; ko01100: Metabolic pathways	XP_015629696.1	YUC10_ARATH RecName: Full=Probable indole-3-pyruvate monooxygenase YUCCA10; EC=1.14.13.168; AltName: Full=Flavin-containing monooxygenase YUCCA10;	At1g48910	GO:0050660,flavin adenine dinucleotide binding; GO:0103075,indole-3-pyruvate monooxygenase activity; GO:0004499,N,N-dimethylaniline monooxygenase activity; GO:0050661,NADP binding; GO:0009851,auxin biosynthetic process; GO:0000166,nucleotide binding; GO:0003674,molecular_function; GO:0005488,binding; GO:0036094,small molecule binding; GO:0043167,ion binding; GO:0043168,anion binding; GO:0048037,c…	PF13738.6:Pyridine nucleotide-disulphide oxidoreductase	--	--	--
Os01g0633100	OsAGPL2	28.68	31.22	30.25	33.78	28.74	31.86	1196	1273	1224	1412	1102	1235	0.0737613	0.437645	0.667674	false	1	25353805	25361883	+	gene:Os01g0633100	gene:Os01g0633100	K00975 glucose-1-phosphate adenylyltransferase [EC:2.7.7.27] | (RefSeq) glucose-1-phosphate adenylyltransferase large subunit 1, chloroplastic/amyloplastic (A)	ko00500: Starch and sucrose metabolism; ko00520: Amino sugar and nucleotide sugar metabolism; ko01100: Metabolic pathways; ko01110: Biosynthesis of secondary metabolites	XP_015650361.1	GLGL2_ORYSJ RecName: Full=Glucose-1-phosphate adenylyltransferase large subunit 2, cytosolic {ECO:0000305}; Short=OsAGPL2 {ECO:0000303|PubMed:17406793}; Short=OsAPL2 {ECO:0000303|PubMed:15821022}; EC=2.7.7.27 {ECO:0000269|PubMed:24747952}; AltName: Full=ADP-glucose pyrophosphorylase AGPL2 {ECO:0000305}; AltName: Full=ADP-glucose synthase AGPL2 {ECO:0000305}; AltName: Full=Protein FLOURY ENDOSPERM…	At2g21590	GO:0005829,cytosol; GO:0005524,ATP binding; GO:0008878,glucose-1-phosphate adenylyltransferase activity; GO:0005978,glycogen biosynthetic process; GO:0019252,starch biosynthetic process; GO:0000166,nucleotide binding; GO:0003674,molecular_function; GO:0005488,binding; GO:0008144,drug binding; GO:0017076,purine nucleotide binding; GO:0030554,adenyl nucleotide binding; GO:0032553,ribonucleotide bin…	PF00483.23:Nucleotidyl transferase	--	--	--
Os01g0921800	WCR1	53.58	63.23	50.08	56.07	55.43	57.61	1372	1583	1244	1439	1305	1371	0.0241198	0.813028	0.913436	false	1	40256826	40258624	-	gene:Os01g0921800	gene:Os01g0921800	--	--	XP_015625039.1	FB76_ARATH RecName: Full=F-box protein At1g67340;	At1g67340	GO:0005634,nucleus; GO:0016567,protein ubiquitination; GO:0008152,metabolic process; GO:0006464,cellular protein modification process; GO:0006807,nitrogen compound metabolic process; GO:0008150,biological_process; GO:0009987,cellular process; GO:0019538,protein metabolic process; GO:0032446,protein modification by small protein conjugation; GO:0036211,protein modification process; GO:0043170,macr…	PF01753.18:MYND finger	--	--	--
Os02g0115900	OsBip1	44.81	40.26	46.5	30.95	30.46	27.18	1923	1689	1936	1331	1202	1084	-0.562431	5.2796e-10	1.55811e-08	false	2	838743	842672	-	gene:Os02g0115900	gene:Os02g0115900	K09490 endoplasmic reticulum chaperone BiP [EC:3.6.4.10] | (RefSeq) luminal-binding protein 3 (A)	ko03060: Protein export; ko04141: Protein processing in endoplasmic reticulum	XP_015625618.1	BIP1_ORYSJ RecName: Full=Heat shock 70 kDa protein BIP1 {ECO:0000305}; AltName: Full=Luminal-binding protein 1 {ECO:0000305}; Short=OsBiP1 {ECO:0000303|PubMed:22050533}; Flags: Precursor;	At5g42020	GO:0005788,endoplasmic reticulum lumen; GO:0009705,plant-type vacuole membrane; GO:0005524,ATP binding; GO:0034975,protein folding in endoplasmic reticulum; GO:0000166,nucleotide binding; GO:0003674,molecular_function; GO:0005488,binding; GO:0008144,drug binding; GO:0017076,purine nucleotide binding; GO:0030554,adenyl nucleotide binding; GO:0032553,ribonucleotide binding; GO:0032555,purine ribonu…	PF00012.20:Hsp70 protein	--	--	--
Os03g0735000	OsAPL1	50.64	56.65	51.43	66.32	69.08	69.73	1837	2009	1810	2411	2304	2351	0.375838	5.73975e-06	7.79171e-05	false	3	30099369	30104572	-	gene:Os03g0735000	gene:Os03g0735000	K00975 glucose-1-phosphate adenylyltransferase [EC:2.7.7.27] | (RefSeq) glucose-1-phosphate adenylyltransferase large subunit (A)	ko00500: Starch and sucrose metabolism; ko00520: Amino sugar and nucleotide sugar metabolism; ko01100: Metabolic pathways; ko01110: Biosynthesis of secondary metabolites	XP_015632018.1	GLGL1_ORYSJ RecName: Full=Glucose-1-phosphate adenylyltransferase large subunit 1, chloroplastic/amyloplastic {ECO:0000305}; Short=OsAGPL1 {ECO:0000303|PubMed:17406793}; Short=OsAPL1 {ECO:0000303|PubMed:15821022}; EC=2.7.7.27 {ECO:0000305|PubMed:17406793}; AltName: Full=ADP-glucose pyrophosphorylase AGPL1 {ECO:0000305}; AltName: Full=ADP-glucose synthase AGPL1 {ECO:0000305}; Flags: Precursor;	At5g19220	GO:0009501,amyloplast; GO:0009507,chloroplast; GO:0005524,ATP binding; GO:0008878,glucose-1-phosphate adenylyltransferase activity; GO:0005978,glycogen biosynthetic process; GO:0019252,starch biosynthetic process; GO:0000166,nucleotide binding; GO:0003674,molecular_function; GO:0005488,binding; GO:0008144,drug binding; GO:0017076,purine nucleotide binding; GO:0030554,adenyl nucleotide binding; GO…	PF00483.23:Nucleotidyl transferase	--	--	--
Os03g0835800	GPA3	23.08	20.47	22.01	18.92	20.19	22.18	1032	895	955	848	830	922	-0.0908649	0.351886	0.586223	false	3	35115335	35121327	+	gene:Os03g0835800	gene:Os03g0835800	K00002 alcohol dehydrogenase (NADP+) [EC:1.1.1.2] | (RefSeq) aldose reductase (A)	ko00010: Glycolysis / Gluconeogenesis; ko00040: Pentose and glucuronate interconversions; ko00053: Ascorbate and aldarate metabolism; ko00561: Glycerolipid metabolism; ko00620: Pyruvate metabolism; ko01100: Metabolic pathways; ko01110: Biosynthesis of secondary metabolites; ko01240: Biosynthesis of cofactors	XP_015629757.1	ACBP4_ARATH RecName: Full=Acyl-CoA-binding domain-containing protein 4; Short=Acyl-CoA binding protein 4;	At2g36360	GO:0005737,cytoplasm; GO:0005829,cytosol; GO:0005634,nucleus; GO:0000062,fatty-acyl-CoA binding; GO:0008289,lipid binding; GO:0006869,lipid transport; GO:0009723,response to ethylene; GO:0009753,response to jasmonic acid; GO:0009416,response to light stimulus; GO:0000166,nucleotide binding; GO:0003674,molecular_function; GO:0005488,binding; GO:0017076,purine nucleotide binding; GO:0030554,adenyl …	PF13418.6:Galactose oxidase, central domain	--	--	--
Os05g0111300	OsMT2b	99.27	86.04	114.21	76.66	54.91	90.41	1172	993	1308	907	596	992	-0.422447	0.00339542	0.0193863	false	5	605868	606764	+	gene:Os05g0111300	gene:Os05g0111300	--	--	XP_015638726.1	MT2C_ORYSI RecName: Full=Metallothionein-like protein 2C; AltName: Full=Class I metallothionein-like protein 2C; AltName: Full=OsMT-I-2c; AltName: Full=OsMT2b;	--	GO:0005829,cytosol; GO:0046872,metal ion binding; GO:0072593,reactive oxygen species metabolic process; GO:0003674,molecular_function; GO:0005488,binding; GO:0043167,ion binding; GO:0043169,cation binding; GO:0008152,metabolic process; GO:0008150,biological_process; GO:0009987,cellular process; GO:0044237,cellular metabolic process; GO:0005622,intracellular; GO:0005575,cellular_component; GO:0005…	PF01439.18:Metallothionein	--	--	--
Os05g0580000	OsAGPL1	1.9	1.92	1.58	1.43	3.82	1.33	77	76	62	58	142	50	0.282923	0.385394	0.619927	false	5	28871794	28877277	-	gene:Os05g0580000	gene:Os05g0580000	K00975 glucose-1-phosphate adenylyltransferase [EC:2.7.7.27] | (RefSeq) glucose-1-phosphate adenylyltransferase large subunit, chloroplastic/amyloplastic (A)	ko00500: Starch and sucrose metabolism; ko00520: Amino sugar and nucleotide sugar metabolism; ko01100: Metabolic pathways; ko01110: Biosynthesis of secondary metabolites	XP_015640472.1	GLGL3_ORYSJ RecName: Full=Glucose-1-phosphate adenylyltransferase large subunit 3, chloroplastic/amyloplastic {ECO:0000305}; Short=OsAGPL3 {ECO:0000303|PubMed:17406793}; Short=OsAPL3 {ECO:0000303|PubMed:15821022}; EC=2.7.7.27 {ECO:0000305|PubMed:17406793}; AltName: Full=ADP-glucose pyrophosphorylase AGPL3 {ECO:0000305}; AltName: Full=ADP-glucose synthase AGPL3 {ECO:0000305}; Flags: Precursor;	At2g21590	GO:0009507,chloroplast; GO:0005524,ATP binding; GO:0008878,glucose-1-phosphate adenylyltransferase activity; GO:0005978,glycogen biosynthetic process; GO:0019252,starch biosynthetic process; GO:0000166,nucleotide binding; GO:0003674,molecular_function; GO:0005488,binding; GO:0008144,drug binding; GO:0017076,purine nucleotide binding; GO:0030554,adenyl nucleotide binding; GO:0032553,ribonucleotide…	PF00483.23:Nucleotidyl transferase	--	--	--
Os06g0622700	OsbZIP50	37.94	37.93	37.08	24.92	30.25	24.8	749	732	710	493	549	455	-0.492769	7.56193e-06	9.96233e-05	false	6	25041945	25043935	+	gene:Os06g0622700	gene:Os06g0622700	--	--	XP_015641141.1	BZP50_ORYSJ RecName: Full=bZIP transcription factor 50 {ECO:0000303|PubMed:18065552}; Short=OsbZIP50 {ECO:0000303|PubMed:18065552}; AltName: Full=OsBZIP74 {ECO:0000303|PubMed:22199238};	At1g42990	GO:0005789,endoplasmic reticulum membrane; GO:0016021,integral component of membrane; GO:0005634,nucleus; GO:0003677,DNA binding; GO:0003700,DNA-binding transcription factor activity; GO:0030968,endoplasmic reticulum unfolded protein response; GO:0010200,response to chitin; GO:0034976,response to endoplasmic reticulum stress; GO:0006351,transcription, DNA-templated; GO:0003674,molecular_function;…	PF00170.21:bZIP transcription factor	bZIP	TF	bZIP
Os07g0181000	OsPK2	39.68	42.19	36.23	38.26	40.81	35.79	1490	1549	1320	1440	1409	1249	-0.034731	0.715764	0.859898	false	7	4266881	4271518	+	gene:Os07g0181000	gene:Os07g0181000	K00873 pyruvate kinase [EC:2.7.1.40] | (RefSeq) pyruvate kinase isozyme A, chloroplastic (A)	ko00010: Glycolysis / Gluconeogenesis; ko00230: Purine metabolism; ko00620: Pyruvate metabolism; ko01100: Metabolic pathways; ko01110: Biosynthesis of secondary metabolites; ko01200: Carbon metabolism; ko01230: Biosynthesis of amino acids; ko01240: Biosynthesis of cofactors	XP_015647744.1	KPYA_RICCO RecName: Full=Pyruvate kinase isozyme A, chloroplastic; EC=2.7.1.40; Flags: Precursor;	At3g22960	GO:0009507,chloroplast; GO:0005524,ATP binding; GO:0016301,kinase activity; GO:0000287,magnesium ion binding; GO:0030955,potassium ion binding; GO:0004743,pyruvate kinase activity; GO:0000166,nucleotide binding; GO:0003674,molecular_function; GO:0005488,binding; GO:0008144,drug binding; GO:0017076,purine nucleotide binding; GO:0030554,adenyl nucleotide binding; GO:0032553,ribonucleotide binding; …	PF00224.21:Pyruvate kinase, barrel domain	--	--	--
Os07g0182000	OsbZIP58	0.7	0.88	0.66	0.13	0.31	0.41	22	27	20	4	9	12	-1.40251	0.00972812	0.0457854	down	7	4322232	4326713	-	gene:Os07g0182000	gene:Os07g0182000	--	--	XP_015645416.1	RSBZ1_ORYSJ RecName: Full=bZIP transcription factor RISBZ1 {ECO:0000305}; AltName: Full=Rice seed bZIP1 {ECO:0000305}; AltName: Full=bZIP transcription factor 58 {ECO:0000303|PubMed:18065552}; Short=OsbZIP58 {ECO:0000303|PubMed:18065552};	At4g02640	GO:0005634,nucleus; GO:0003677,DNA binding; GO:0003700,DNA-binding transcription factor activity; GO:0006351,transcription, DNA-templated; GO:0003674,molecular_function; GO:0003676,nucleic acid binding; GO:0005488,binding; GO:0097159,organic cyclic compound binding; GO:1901363,heterocyclic compound binding; GO:0140110,transcription regulator activity; GO:0008152,metabolic process; GO:0006139,nucl…	PF12498.8:Basic leucine-zipper C terminal	bZIP	TF	bZIP
Os07g0243200	OsAGPL4	0.75	0.82	0.88	0.59	0.9	0.72	28	30	32	22	31	25	-0.1475	0.695182	0.848542	false	7	7983125	7989283	-	gene:Os07g0243200	gene:Os07g0243200	K00975 glucose-1-phosphate adenylyltransferase [EC:2.7.7.27] | (RefSeq) glucose-1-phosphate adenylyltransferase large subunit 1 (A)	ko00500: Starch and sucrose metabolism; ko00520: Amino sugar and nucleotide sugar metabolism; ko01100: Metabolic pathways; ko01110: Biosynthesis of secondary metabolites	XP_015645226.1	GLGL4_ORYSJ RecName: Full=Glucose-1-phosphate adenylyltransferase large subunit 4, chloroplastic/amyloplastic {ECO:0000305}; Short=OsAGPL4 {ECO:0000303|PubMed:17406793}; Short=OsAPL4 {ECO:0000303|PubMed:15821022}; EC=2.7.7.27 {ECO:0000305|PubMed:17406793}; AltName: Full=ADP-glucose pyrophosphorylase AGPL4 {ECO:0000305}; AltName: Full=ADP-glucose synthase AGPL4 {ECO:0000305}; Flags: Precursor;	At1g27680	GO:0009507,chloroplast; GO:0005524,ATP binding; GO:0008878,glucose-1-phosphate adenylyltransferase activity; GO:0005978,glycogen biosynthetic process; GO:0019252,starch biosynthetic process; GO:0000166,nucleotide binding; GO:0003674,molecular_function; GO:0005488,binding; GO:0008144,drug binding; GO:0017076,purine nucleotide binding; GO:0030554,adenyl nucleotide binding; GO:0032553,ribonucleotide…	PF00483.23:Nucleotidyl transferase	--	--	--
Os07g0644100	OsbZIP60	15.77	13.16	13.56	10.12	11.79	10.91	544	444	454	350	374	350	-0.366978	0.00293886	0.0172055	false	7	26809800	26813252	+	gene:Os07g0644100	gene:Os07g0644100	--	--	XP_015647746.1	BZP60_ORYSJ RecName: Full=bZIP transcription factor 60 {ECO:0000303|PubMed:18065552}; Short=OsbZIP60 {ECO:0000303|PubMed:18065552};	At3g56660	GO:0005789,endoplasmic reticulum membrane; GO:0016021,integral component of membrane; GO:0005634,nucleus; GO:0003677,DNA binding; GO:0003700,DNA-binding transcription factor activity; GO:0034976,response to endoplasmic reticulum stress; GO:0006986,response to unfolded protein; GO:0006351,transcription, DNA-templated; GO:0003674,molecular_function; GO:0003676,nucleic acid binding; GO:0005488,bindi…	PF00170.21:bZIP transcription factor	bZIP	TF	bZIP
Os08g0191433	OsSSIIIa	0.64	0.62	0.79	0.9	1.01	1.01	58	55	69	81	84	85	0.515191	0.0320873	0.115215	false	8	5353697	5363276	+	gene:Os08g0191433	gene:Os08g0191433	K00703 starch synthase [EC:2.4.1.21] | (RefSeq) starch synthase 3, chloroplastic/amyloplastic (A)	ko00500: Starch and sucrose metabolism; ko01100: Metabolic pathways; ko01110: Biosynthesis of secondary metabolites	ACY56233.1	SSY3_SOLTU RecName: Full=Soluble starch synthase 3, chloroplastic/amyloplastic; EC=2.4.1.21; AltName: Full=Soluble starch synthase III; Short=SS III; Flags: Precursor;	At1g11720	GO:0009501,amyloplast; GO:0009507,chloroplast; GO:0033201,alpha-1,4-glucan synthase activity; GO:0004373,glycogen (starch) synthase activity; GO:2001070,starch binding; GO:0009011,starch synthase activity; GO:0019252,starch biosynthetic process; GO:0003674,molecular_function; GO:0003824,catalytic activity; GO:0016740,transferase activity; GO:0016757,transferase activity, transferring glycosyl gro…	PF16760.5:Starch/carbohydrate-binding module (family 53)	--	--	--
Os08g0345800	OsAGPS2a	35.57	38.05	34.53	43.65	43.53	43.15	1357	1419	1278	1669	1527	1530	0.275399	0.00125819	0.00850578	false	8	15666336	15672583	-	gene:Os08g0345800	gene:Os08g0345800	K00975 glucose-1-phosphate adenylyltransferase [EC:2.7.7.27] | (RefSeq) glucose-1-phosphate adenylyltransferase small subunit, chloroplastic/amyloplastic isoform X1 (A)	ko00500: Starch and sucrose metabolism; ko00520: Amino sugar and nucleotide sugar metabolism; ko01100: Metabolic pathways; ko01110: Biosynthesis of secondary metabolites	XP_015650970.1	GLGS2_ORYSJ RecName: Full=Glucose-1-phosphate adenylyltransferase small subunit 2, chloroplastic/amyloplastic/cytosolic {ECO:0000305}; Short=OsAGPS2 {ECO:0000303|PubMed:17406793}; Short=OsAPS2 {ECO:0000303|PubMed:15821022}; EC=2.7.7.27 {ECO:0000269|PubMed:24747952}; AltName: Full=ADP-glucose pyrophosphorylase AGPS2 {ECO:0000305}; AltName: Full=ADP-glucose synthase AGPS2 {ECO:0000305}; AltName: Fu…	At5g48300	GO:0009501,amyloplast; GO:0009507,chloroplast; GO:0005829,cytosol; GO:0005524,ATP binding; GO:0008878,glucose-1-phosphate adenylyltransferase activity; GO:0005978,glycogen biosynthetic process; GO:0019252,starch biosynthetic process; GO:0005982,starch metabolic process; GO:0000166,nucleotide binding; GO:0003674,molecular_function; GO:0005488,binding; GO:0008144,drug binding; GO:0017076,purine nuc…	PF00483.23:Nucleotidyl transferase	--	--	--
Os09g0298200	OsAGPS1	3.69	3.74	3.53	4.61	5.41	5.48	126	125	117	158	170	174	0.50526	0.00412177	0.0226212	false	9	7245434	7249813	-	gene:Os09g0298200	gene:Os09g0298200	K00975 glucose-1-phosphate adenylyltransferase [EC:2.7.7.27] | (RefSeq) glucose-1-phosphate adenylyltransferase small subunit, chloroplastic/amyloplastic-like (A)	ko00500: Starch and sucrose metabolism; ko00520: Amino sugar and nucleotide sugar metabolism; ko01100: Metabolic pathways; ko01110: Biosynthesis of secondary metabolites	XP_015612224.1	GLGS1_ORYSJ RecName: Full=Glucose-1-phosphate adenylyltransferase small subunit 1, chloroplastic/amyloplastic {ECO:0000305}; Short=OsAGPS1 {ECO:0000303|PubMed:17406793}; Short=OsAPS1 {ECO:0000303|PubMed:15821022}; EC=2.7.7.27 {ECO:0000305|PubMed:17406793}; AltName: Full=ADP-glucose pyrophosphorylase AGPS1 {ECO:0000305}; AltName: Full=ADP-glucose synthase AGPS1 {ECO:0000305}; Flags: Precursor;	At5g48300	GO:0009501,amyloplast; GO:0009507,chloroplast; GO:0005524,ATP binding; GO:0008878,glucose-1-phosphate adenylyltransferase activity; GO:0005978,glycogen biosynthetic process; GO:0019252,starch biosynthetic process; GO:0000166,nucleotide binding; GO:0003674,molecular_function; GO:0005488,binding; GO:0008144,drug binding; GO:0017076,purine nucleotide binding; GO:0030554,adenyl nucleotide binding; GO…	PF00483.23:Nucleotidyl transferase	--	--	--
Os09g0529700	OsVPS22	25.69	25.17	25.23	23.73	24.28	27.12	741	710	706	686	644	727	-0.0122186	0.902931	0.956992	false	9	20744838	20748509	-	gene:Os09g0529700	gene:Os09g0529700	K12188 ESCRT-II complex subunit VPS22 | (RAP-DB) Os09g0529700; Similar to EAP30 family protein. (A)	ko04144: Endocytosis	XP_015612044.1	VP221_ARATH RecName: Full=Vacuolar protein sorting-associated protein 22 homolog 1; Short=AtVPS22-1; AltName: Full=ESCRT-II complex subunit VPS22 homolog 1;	At4g27040	GO:0000814,ESCRT II complex; GO:0043328,protein transport to vacuole involved in ubiquitin-dependent protein catabolic process via the multivesicular body sorting pathway; GO:0019941,modification-dependent protein catabolic process; GO:0008152,metabolic process; GO:0016192,vesicle-mediated transport; GO:0008104,protein localization; GO:0006508,proteolysis; GO:0051603,proteolysis involved in cellu…	PF04157.16:EAP30/Vps36 family	--	--	--
Os10g0463800	FLO7	201.54	186.14	182.98	180.14	191.64	179.4	4748	4287	4182	4253	4151	3928	-0.0438521	0.561341	0.762455	false	10	17112008	17115350	-	gene:Os10g0463800	gene:Os10g0463800	--	--	XP_015614975.1	--	At1g07040	--	PF07063.13:Domain of unknown function (DUF1338)	--	--	--
Os10g0539600	SPK	2.56	2.56	2.98	2.45	2.31	2.55	93	91	105	89	77	86	-0.142649	0.506771	0.721995	false	10	21027467	21032216	+	gene:Os10g0539600	gene:Os10g0539600	K13412 calcium-dependent protein kinase [EC:2.7.11.1] | (RefSeq) calcium-dependent protein kinase isoform 1 (A)	ko04626: Plant-pathogen interaction	XP_015614491.1	CDPKN_ORYSJ RecName: Full=Calcium-dependent protein kinase 23 {ECO:0000305}; Short=OsCDPK23 {ECO:0000305}; Short=OsCPK23 {ECO:0000303|PubMed:15695435}; EC=2.7.11.1 {ECO:0000269|PubMed:11910009}; AltName: Full=Calcium-dependent protein kinase isoform 1 {ECO:0000305}; Short=CDPK1 {ECO:0000305}; AltName: Full=Seed-specific protein kinase {ECO:0000305};	At2g17290	GO:0005737,cytoplasm; GO:0016020,membrane; GO:0005634,nucleus; GO:0005524,ATP binding; GO:0005509,calcium ion binding; GO:0010857,calcium-dependent protein kinase activity; GO:0009931,calcium-dependent protein serine/threonine kinase activity; GO:0005516,calmodulin binding; GO:0004683,calmodulin-dependent protein kinase activity; GO:0009738,abscisic acid-activated signaling pathway; GO:0035556,in…	PF00069.25:Protein kinase domain	--	--	--
Os10g0567400	OsCAO1	21.6	21.46	24.76	23.67	26.96	25.82	1011	982	1124	1110	1160	1123	0.17958	0.0555592	0.173366	false	10	22482882	22486431	-	gene:Os10g0567400	gene:Os10g0567400	K13600 chlorophyllide a oxygenase [EC:1.14.13.122] | (RefSeq) chlorophyllide a oxygenase, chloroplastic (A)	ko00860: Porphyrin and chlorophyll metabolism; ko01100: Metabolic pathways; ko01110: Biosynthesis of secondary metabolites	XP_015614086.1	CAO_ORYSJ RecName: Full=Chlorophyllide a oxygenase, chloroplastic; Short=Chlorophyll a oxygenase; EC=1.14.13.122; AltName: Full=Chlorophyll b synthase; Flags: Precursor;	At1g44446	GO:0031969,chloroplast membrane; GO:0009535,chloroplast thylakoid membrane; GO:0051537,2 iron, 2 sulfur cluster binding; GO:0010277,chlorophyllide a oxygenase [overall] activity; GO:0005506,iron ion binding; GO:0016705,oxidoreductase activity, acting on paired donors, with incorporation or reduction of molecular oxygen; GO:0015995,chlorophyll biosynthetic process; GO:0003674,molecular_function; G…	PF00355.26:Rieske [2Fe-2S] domain	--	--	--
Os11g0148500	OsPK1	74.73	67.08	73.81	83.18	77.82	75.8	2580	2264	2472	2878	2470	2432	0.143024	0.0767521	0.218413	false	11	2239301	2243356	-	gene:Os11g0148500	gene:Os11g0148500	K00873 pyruvate kinase [EC:2.7.1.40] | (RefSeq) pyruvate kinase 1, cytosolic (A)	ko00010: Glycolysis / Gluconeogenesis; ko00230: Purine metabolism; ko00620: Pyruvate metabolism; ko01100: Metabolic pathways; ko01110: Biosynthesis of secondary metabolites; ko01200: Carbon metabolism; ko01230: Biosynthesis of amino acids; ko01240: Biosynthesis of cofactors	XP_015616831.1	KPYC1_ORYSI RecName: Full=Pyruvate kinase 1, cytosolic {ECO:0000305}; Short=OsPK1 {ECO:0000305}; EC=2.7.1.40 {ECO:0000305};	At3g52990	GO:0005829,cytosol; GO:0005524,ATP binding; GO:0016301,kinase activity; GO:0000287,magnesium ion binding; GO:0030955,potassium ion binding; GO:0004743,pyruvate kinase activity; GO:0000166,nucleotide binding; GO:0003674,molecular_function; GO:0005488,binding; GO:0008144,drug binding; GO:0017076,purine nucleotide binding; GO:0030554,adenyl nucleotide binding; GO:0032553,ribonucleotide binding; GO:0…	PF00224.21:Pyruvate kinase, barrel domain	--	--	--
